# Supplementary material for: A dataset of behavioral measures on Chinese word production in picture naming
Source: Sci Data. 2024 Feb 10;11:185. doi: 10.1038/s41597-024-03022-8 (PMC10858894; doi:10.1038/s41597-024-03022-8)
Supplement: Supplementary file 1 — Supplementary Table [file 41597_2024_3022_MOESM1_ESM.xlsx]

## Sheet: Publication information
Experiment Name	Paper	DOI
E001	Feng, C., Damian, M. F. & Qu, Q. A joint investigation of facilitation and interference effects of semantic and phonological similarity in a continuous naming task. J Exp Psychol Learn Mem Cogn. 48, 1193–1201 (2022).	https://doi.org/10.1037/xlm0001139
E002	Feng, C., Damian, M. F. & Qu, Q. Parallel processing of semantics and phonology in spoken production: Evidence from Blocked Cyclic Picture Naming and EEG. J Cogn Neurosci. 33, 725–738 (2021).	https://doi.org/10.1162/jocn_a_01675
E003		Not published
E004		Not published
E005		Not published
E006		Not published
E007	Qu, Q., Feng, C. & Damian, M. F. Interference effects of phonological similarity in word production arise from competitive incremental learning. Cognition. 212, 104738 (2021).	https://doi.org/10.1016/j.cognition.2021.104738
E008	Qu, Q., Feng, C. & Damian, M. F. Interference effects of phonological similarity in word production arise from competitive incremental learning. Cognition. 212, 104738 (2021).	https://doi.org/10.1016/j.cognition.2021.104738
E009	Qu, Q., Feng, C. & Damian, M. F. Interference effects of phonological similarity in word production arise from competitive incremental learning. Cognition. 212, 104738 (2021).	https://doi.org/10.1016/j.cognition.2021.104738
E010	Qu, Q. & Damian, M. F. Orthographic effects in Mandarin spoken language production. Mem Cognit. 47, 326–334 (2019).	https://doi.org/10.3758/s13421-018-0868-7
E011	Qu, Q. & Damian, M. F. Orthographic effects in Mandarin spoken language production. Mem Cognit. 47, 326–334 (2019).	https://doi.org/10.3758/s13421-018-0868-7
E012	Qu, Q., Feng, C., Hou, F. & Damian, M. F. Syllables and phonemes as planning units in Mandarin Chinese spoken word production: Evidence from ERPs. Neuropsychologia. 146, 107559 (2020).	https://doi.org/10.1016/j.neuropsychologia.2020.107559
E013	Qu, Q., Feng, C., Hou, F. & Damian, M. F. Syllables and phonemes as planning units in Mandarin Chinese spoken word production: Evidence from ERPs. Neuropsychologia. 146, 107559 (2020).	https://doi.org/10.1016/j.neuropsychologia.2020.107559
E014	Qu, Q., Damian, M. F. & Kazanina, N. Sound-sized segments are significant for Mandarin speakers. Proc Natl Acad Sci U S A. 109, 14265–14270 (2012).	https://doi.org/10.1073/pnas.1200632109
E015		Not published
E016		Not published
E017	Qu, Q., Damian, M. F. & Li, X. Phonology contributes to writing: evidence from a masked priming task. Lang Cogn Neurosci. 31, 251–264 (2016).	https://doi.org/10.1080/23273798.2015.1091086
E018	Qu, Q., Damian, M. F. & Li, X. Phonology contributes to writing: evidence from a masked priming task. Lang Cogn Neurosci. 31, 251–264 (2016).	https://doi.org/10.1080/23273798.2015.1091086
E019	Qu, Q., Zhang, Q. & Damian, M. F. Tracking the time course of lexical access in orthographic production: An event-related potential study of word frequency effects in written picture naming. Brain Lang 159, 118–126 (2016).	https://doi.org/10.1016/j.bandl.2016.06.008
E020	Qu, Q., Feng, C. & Damian, M. F. Interference effects of phonological similarity in word production arise from competitive incremental learning. Cognition. 212, 104738 (2021).	https://doi.org/10.1016/j.cognition.2021.104738
E021	Qu, Q., Feng, C. & Damian, M. F. Interference effects of phonological similarity in word production arise from competitive incremental learning. Cognition. 212, 104738 (2021).	https://doi.org/10.1016/j.cognition.2021.104738
E022	Qu, Q. & Damian, M. F. An electrophysiological analysis of the time course of phonological and orthographic encoding in written word production. Lang Cogn Neurosci. 35, 360–373 (2020).	https://doi.org/10.1080/23273798.2019.1659988
E023	Qu, Q., Damian, M. F., Zhang, Q. & Zhu, X. Phonology contributes to writing: Evidence from written word production in a nonalphabetic script. Psychol Sci 22, 1107–1112 (2011).	https://doi.org/10.1177/0956797611417001
